# Supplementary material for: Characterisation of the Paenarthrobacter nicotinovorans ATCC 49919 genome and identification of several strains harbouring a highly syntenic nic-genes cluster
Source: BMC Genomics. 2023 Sep 11;24:536. doi: 10.1186/s12864-023-09644-3 (PMC10494377; doi:10.1186/s12864-023-09644-3)
Supplement: Supplementary file 1 — Additional file1: Supplementary Table 1. MIGS mandatory information for the complete genome of Paenarthrobacter nicotinovorans ATCC 49919. Supplementary Table 2. Genomes of strains belonging to the Paenarthrobacter, Arthrobacter, Nocardioides and Rhodococcus genera evaluated in the study. The table lists all the Paenarthrobacter strains available in NCBI Genomes database as well as Arthrobacter, Nocardioides and Rhodococcus strains known to have the nic-genes. Supplementary Table 3. Annotations of the nic-genes cluster on the two pAO1 plasmid sequences. Bold indicates genes experimentally related to nicotine degradation. Supplementary Table 4. MEGA BLAST results of different plasmids and contigs against the pAO1 megaplasmid of P. nicotinovorans ATCC 49919. [file 12864_2023_9644_MOESM1_ESM.xls]

## Sheet: supp_table_1
Supplementary Table 1. MIGS mandatory information for the complete genome of Paenarthrobacter nicotinovorans ATCC 49919.
Section	Item	Paenarthrobacter nicotinovorans ATCC 49919 complete genome
Investigation	project name	Paenarthrobacter nicotinovorans pAO1 strain ATCC 49919 whole genome sequencing
	submitted to INSDC	yes; SAMN17383832
	investigation type	bacteria_archaea
Environment	broad-scale environmental context	anthropogenic environment [ENVO:01000313]
	local environmental context	culturing environment [ENVO:01000312]
Nucleic acid sequence source	number of replicons	2
	extrachromosomal elements	1
	estimated size	4481325 bp
	reference for biomaterial	Eberwein et al., 1961(2)
	source material identifiers	ATCC:49919; DSM420
	isolation and growth condition	Decker and Bleeg, 1965(3)
Sequencing	sequencing method	MinION|IlluminaNovaSeq 6000
	library reads sequenced	84018969
	library layout	single|paired
	assembly name	UAIC_BIO_Pnic_3.0
	assembly quality	Finished genome
	assembly software	Unicycler v.0.4.9
	annotation	NCBI Prokaryotic Genome Annotation Pipeline (PGAP)
	number of contigs	2
	completeness score	high;100%
	completeness software	CheckM v1.1.3
	contamination score	0
	contamination screening input	Contigs
	decontamination software	CheckM v1.1.3

## Sheet: supp._table_2
Supplementary Table 2. Genomes of strains belonging to the Paenarthrobacter, Arthrobacter, Nocardioides and Rhodococcus genera evaluated in the study. The table lists all the Paenarthrobacter strains available in NCBI Genomes database as well as Arthrobacter, Nocardioides and Rhodococcus strains known to have the nic-genes.
Organism Name	Strain	Assembly Accession	Assembly Level	Size (Mb)	No of contigs	No of scaffolds	No of plasmids	nic genes location
Strains harboring at least 5 different nic-genes
Paenarthrobacter nicotinovorans	ATCC 49919	GCA_021919345.1	Complete Genome	4.48133	2	2	1	pAO1
Paenarthrobacter nicotinovorans	JCM 3874	GCA_014648735.1	Scaffold	4.44471	47	31	nd	contig, BMRR01000008.1
Paenarthrobacter nicotinovorans	DSM 420	GCA_017876445.1	Contig	4.49148	2	nd	nd	contig, JAGINZ010000002.1
Paenarthrobacter ureafaciens	CZY1	GCA_016694995.1	Complete Genome	4.40276	2	2	1	pCZY
Arthrobacter sp.	NicSoilB11	GCA_019977375.1	Complete Genome	4.65357	3	3	2	pNicSoilB11-2
Arthrobacter sp.	NicSoilE8	GCA_019977415.1	Complete Genome	4.64347	3	3	2	pNicSoilE8-2
Arthrobacter sp.	NtRootA2	GCA_019976995.1	Complete Genome	4.58519	3	3	2	pNtRootA2-2
Arthrobacter sp.	NtRootA4	GCA_019977095.1	Complete Genome	4.54672	2	2	1	pNtRootA4
Arthrobacter sp.	NtRootC45	GCA_019977155.1	Complete Genome	4.54672	2	2	1	pNtRootC45
Arthrobacter sp.	NtRootC7	GCA_019977135.1	Complete Genome	4.54672	2	2	1	pNtRootC7-1
Arthrobacter sp.	NtRootD5	GCA_019977175.1	Complete Genome	4.54672	2	2	1	pNtRootD5-1
Arthrobacter sp.	StoSoilB13	GCA_019977255.1	Complete Genome	4.95629	3	3	2	pStoSoilB13-1
Arthrobacter sp.	TES	GCA_014863565.1	Complete Genome	4.78652	4	4	3	pTES1
Arthrobacter sp.	ZXY-2	GCA_001854365.1	Complete Genome	5.05871	6	6	5	pZXY21
Arthrobacter sp.	M2012083	GCA_000281065.1	Contig	4.62917	67	nd	nd	contig, NZ_AKKK01000058
Arthrobacter sp.	StoSoilA2	GCA_019977195.1	Complete Genome	4.93445	1	1	0	chromosome
Arthrobacter sp.	NicSoilC5	GCA_019977395.1	Complete Genome	4.69137	1	1	0	chromosome
Arthrobacter sp.	NtRootA1	GCA_019976975.1	Complete Genome	5.27988	1	1	0	chromosome
Arthrobacter sp.	NtRootA9	GCA_019977115.1	Complete Genome	4.17707	1	1	0	chromosome
Arthrobacter sp.	StoSoilB5	GCA_019977235.1	Complete Genome	5.29953	1	1	0	chromosome
Nocardioides sp.	JQ2195	GCA_012272695.1	Complete Genome	4.07833	2	2	1	chromosome
Nocardioides sp.	JS614	GCA_000015265.1	Complete Genome	5.29368	2	2	1	chromosome
Paenarthrobacter sp	YJN-5	GCA_015040095.1	Complete Genome	5.33142	5	5	4	chromosome
Rhodococcus opacus	R7	GCA_000736435.1	Complete Genome	10.1181	40	6	5	chromosome
Rhodococcus opacus	B4	GCA_000010805.1	Complete Genome	8.83494	6	6	5	chromosome
Rhodococcus opacus	PD630	GCA_000599545.1	Complete Genome	9.16903	10	10	9	chromosome
Rhodococcus opacus	PD630	GCA_020542785.1	Complete Genome	9.1663	4	4	3	chromosome		24168675
Rhodococcus opacus	DSM 43205	GCF_001646735.1	Contig	8.53431	382	nd	nd	multiple contigs
Rhodococcus opacus	ATCC 51881	GCF_012396235.1	Contig	8.11115	110	nd	nd	multiple contigs
Other Paenarthrobacter strains available in NCBI Genomes
Paenarthrobacter nicotinovorans	nic-	GCF_021918005.1	Complete Genome	4.32	1	1	1	-
Paenarthrobacter aurescens	TC1	GCA_000014925.1	Complete Genome	5.22665	3	3	2	-
Paenarthrobacter sp	JL.01a	GCA_025452095.1	Complete Genome	4.4045	1	1	0	-
Paenarthrobacter sp	YJN-D	GCA_015040335.1	Complete Genome	4.47927	4	4	3	-
Paenarthrobacter ureafaciens	YL1	GCA_014076395.1	Complete Genome	4.66343	1	1	0	-
Paenarthrobacter ureafaciens	DnL1-1	GCA_017357445.1	Complete Genome	4.72428	3	3	2	-
Paenarthrobacter ureafaciens	AT	GCA_022810785.1	Complete Genome	4.55982	5	5	4	-
Paenarthrobacter ilicis	CECT 4207	GCA_011761315.1	Scaffold	4.09017	24	22	0	-
Paenarthrobacter nicotinovorans	Hce-1	GCA_001662445.1	Scaffold	4.81217	101	101	nd	-
Paenarthrobacter nicotinovorans	231Sha2.1M6	GCA_000514015.1	Scaffold	4.77255	44	34	nd	-
Paenarthrobacter nicotinovorans	26Cvi1.1E	GCA_000514155.1	Scaffold	4.6843	30	26	nd	-
Paenarthrobacter nitroguajacolicus	HG	GCA_001375615.1	Scaffold	4.84981	5	3	nd	-
Paenarthrobacter nitroguajacolicus	SM1928	GCA_007786235.1	Scaffold	4.92408	107	105	nd	-
Paenarthrobacter nitroguajacolicus	xwA8	GCA_013393175.1	Scaffold	4.96072	61	59	nd	-
Paenarthrobacter nitroguajacolicus	xwA3	GCA_013393275.1	Scaffold	4.84553	57	55	nd	-
Paenarthrobacter sp	Bin.011_Pasture	GCA_024508985.1	Scaffold	3.18358	2527	956	nd	-
Paenarthrobacter sp	AR 02	GCA_021538675.1	Scaffold	4.4235	38	37	nd	-
Paenarthrobacter sp	CM16	GCA_013179505.1	Scaffold	4.9828	625	619	nd	-
Paenarthrobacter sp	DKR-5	GCA_018531425.1	Scaffold	3.7772	16	15	nd	-
Paenarthrobacter sp	GOM3	GCA_018215265.1	Scaffold	4.419	58	50	nd	-
Paenarthrobacter sp	MMS21-TAE1-1	GCA_019038615.1	Scaffold	5.0201	37	36	nd	-
Paenarthrobacter sp	MSM-2-10-13	GCA_011605365.1	Scaffold	4.71602	25	24	nd	-
Paenarthrobacter sp	TYUT067	GCA_023656375.1	Scaffold	4.71215	53	50	nd	-
Paenarthrobacter ureafaciens	xwA7	GCA_013393245.1	Scaffold	4.67905	70	67	nd	-
Paenarthrobacter aurescens	NBRC 12136	GCA_006538985.1	Contig	4.31323	61	nd	nd	-
Paenarthrobacter aurescens	TC1	GCA_025421775.1	Contig	5.09192	843	nd	nd	-
Paenarthrobacter histidinolovorans	JCM 2520	GCA_014647595.1	Contig	4.65282	23	nd	nd	-
Paenarthrobacter ilicis	DSM 20138	GCA_016907545.1	Contig	3.97302	1	1	nd	-
Paenarthrobacter nicotinovorans	SSBW5	GCA_007670255.1	Contig	4.32674	42	nd	nd	-
Paenarthrobacter sp	A20	GCA_024168825.1	Contig	5.37947	3	nd	nd	-
Paenarthrobacter sp	UW852	GCA_024608385.1	Contig	4.22243	27	nd	nd	-
Paenarthrobacter ureafaciens	KI72	GCA_002049485.1	Contig	4.56857	105	nd	nd	-
Paenarthrobacter ureafaciens	DSM 20126	GCA_004028095.1	Contig	4.40181	11	nd	nd	-
Paenarthrobacter ureafaciens	SCN18_26_2_15_R1_B_64_47	GCA_017306175.1	Contig	4.08265	49	nd	nd	-
Paenarthrobacter ureafaciens	MPD2	GCA_019067065.1	Contig	4.38951	65	nd	nd	-

## Sheet: supp_table_3
Supplementary Table 3. Annotations of the nic-genes cluster on the two pAO1 plasmid sequences. Bold indicates genes experimentally related to nicotine degradation.
Gene/CDS	Product	AJ507836				CP089294
		Min	Max	Length	Direction	Min	Max	Length	Direction
nbr	NAD(P)H-Nicotine Blue (4,4',5,5'-tetrahydroxy-3,3'-diazadiphenoquinone-(2,2')) Oxidoreductase (1)	53903	54517	615	reverse	83753	84367	615	reverse
hypothetical	hypothetical, cupin domain-containing protein	54899	55243	345	reverse	84749	85093	345	reverse
mao	monoamine oxidase (2)	55240	56505	1266	reverse	85090	86355	1266	reverse
hypothetical	hypothetical protein	56912	57442	531	forward
sad	succinic semialdehyde dehydrogenase (2)	57584	58936	1353	forward	87282	88787	1506	forward
hypothetical	DUF2437 domain-containing protein CDS					88829	89047	219	forward
hypothetical	fumarylacetoacetate hydrolase	59275	59715	441	forward	89093	89566	474	forward
nepB	efflux pump of SMR family, related to nicotine catabolism	59915	60415	501	reverse
nepA	efflux pump of SMR family, related to nicotine catabolism	60466	60816	351	reverse	90317	90634	318	reverse
folD	putative methylene-tetrahydrofolate dehydrogenase cyclohydrolase (folD) homolog (3)	60844	61770	927	reverse	90695	91621	927	reverse
abo	gamma-N-methylaminobutyrate oxidase (2)	61867	64341	2475	reverse	91718	94192	2475	reverse
purU	putative formyltetrahydrofolate deformylase (3)	64397	65260	864	reverse	94248	95111	864	reverse
hypothetical	hypothetical protein	65268	65555	288	reverse
hypothetical	putative amino acid permease, APC family permease	66082	67527	1446	reverse	95934	97379	1446	reverse
pmfR	transcriptional activator pmfR (4)	68009	69421	1413	forward	97861	99273	1413	forward
hypothetical	putative transposase	70398	70655	258	reverse
hypothetical	hypothetical protein	70884	71327	444	reverse
hypothetical	hypothetical protein	71475	72146	672	forward	100517	101203	687	forward
hypothetical	hypothetical protein	72227	72439	213	reverse
mobA	MobA, related to molybdopterin cytosine dinucleotide cofactor biosynthesis (5)	72530	73144	615	reverse	102382	102996	615	reverse
hypothetical	hypothetical protein	73137	73490	354	reverse	102989	103342	354	reverse
coxF	putative carbon monoxide dehydrogenase subunit F, XdhC family protein	73517	74650	1134	reverse	103369	104502	1134	reverse
coxE	putative carbon monoxide dehydrogenase subunit E, VWA domain-containing protein	74643	75734	1092	reverse	104495	105586	1092	reverse
coxD	putative carbon monoxide dehydrogenase subunit D, AAA family ATPase	75752	76645	894	reverse	105604	106308	705	reverse
nit	omega-amidase for alpha-ketoglutaramate (6)	76848	77732	885	reverse	106700	107575	876	reverse
coxG	putative carbon monoxide dehydrogenase subunit G, SRPBCC family protein	77729	78436	708	reverse	107581	108288	708	reverse
hph	2,6-dihydroxypyridine 3-hydroxylase (7)	78452	79645	1194	reverse	108304	109497	1194	reverse
pkc	putative polyketide cyclase (3)	79642	80574	933	reverse	109494	110426	933	reverse
hypothetical	hypothetical, Dabb family protein	80574	80894	321	reverse	110426	110731	306	reverse
kdhL	6-hydroxy-pseudooxynicotine:acceptor oxidoreductase, hydroxylating, (ketone dehydrogenase), large subunit (8)	80977	83361	2385	reverse	110829	113213	2385	reverse
pnh	2,6-dihydroxy-pseudo-oxynicotine hydrolase (9)	83529	84632	1104	forward	113381	114484	1104	forward
hypothetical	hypothetical, cupin domain-containing protein	84625	84975	351	forward	114477	114827	351	forward
hypothetical	putative transcriptional regulator, helix-turn-helix domain-containing protein	85010	86233	1224	reverse	114862	116085	1224	reverse
hypothetical	putative transcriptional regulator, helix-turn-helix domain-containing protein	86297	87481	1185	forward	116149	117333	1185	forward
kdhM	6-hydroxy-pseudooxynicotine:acceptor oxidoreductase, hydroxylating, (ketone dehydrogenase), medium subunit (8)	87630	88520	891	forward	117482	118372	891	forward
kdhS	6-hydroxy-pseudooxynicotine:acceptor oxidoreductase, hydroxylating, (ketone dehydrogenase), small subunit (8)	88520	89002	483	forward	118372	118854	483	forward
hypothetical	hypothetical protein	89719	90030	312	forward
hypothetical	hypothetical protein	90030	90224	195	forward
hypothetical	hypothetical protein	90370	90606	237	reverse	120222	120458	237	reverse
hypothetical	hypothetical, DUF948 domain-containing protein	90622	91212	591	reverse	120474	120848	375	reverse
6-hlno	6-hydroxy-L-nicotine oxidase (10)	91550	92827	1278	reverse	121402	122679	1278	reverse
ndhL	nicotine dehydrogenase (large subunit) (11)	92895	95345	2451	reverse	122747	125197	2451	reverse
ndhS	nicotine dehydrogenase (small subunit) (11)	95338	95835	498	reverse	125190	125687	498	reverse
ndhM	nicotine dehydrogenase (medium subunit) (11)	95832	96683	852	reverse	125684	126535	852	reverse
is1473	putative transposase, related to IS1473	97125	97835	711	reverse
is1473	putative transposase, related to IS1473	<97835	>98095	>260	reverse	126977	127947	971	reverse
moaD	putative molybdopterin cofactor synthesis protein moaD	98374	98640	267	reverse	128225	128491	267	reverse
moaA	molybdopterin cofactor synthesis protein moaA (12)	98647	99762	1116	reverse	128498	129616	1119	reverse
moeA	molybdopterin cofactor synthesis protein moeA	100053	101342	1290	forward	129958	131196	1239	forward
moaC	molybdopterin cofactor synthesis protein moaC	101339	101845	507	forward	131193	131699	507	forward
moaE	molybdopterin synthase (large subunit moaE)	101958	102425	468	forward	131812	132279	468	forward
modA	molybdate-binding periplasmic protein modA	102436	103224	789	forward	132239	133078	840	forward
modB	molybdenum transport transmembrane protein modB	103343	104062	720	forward	133053	133916	864	forward
modC	molybdenum transport ATPase modC	104059	105108	1050	forward	133913	134962	1050	forward
hypothetical	putative beta-glucosidase	106666	108417	1752	reverse	136521	138272	1752	reverse
hypothetical	hypothetical MFS transporter protein	108429	109703	1275	reverse	138284	139558	1275	reverse
hypothetical	putative LacI-family transcriptional regulatory protein	109837	110940	1104	forward	139692	140795	1104	forward
hypothetical	hypothetical antibiotic biosynthesis monooxygenase	111227	111532	306	reverse	141082	141366	285	reverse
putative amino acid permease CDS	putative amino acid transporter, APC family permease	111798	113291	1494	reverse	141653	143146	1494	reverse
6-hdno	6-hydroxy-D-nicotine oxidase	113841	115220	1380	forward	143699	145075	1377	forward
hypothetical	putative amino acid transporter, APC family permease	115728	117125	1398	forward	145583	147004	1422	forward
hdnoR	transcriptional repressor of the 6-hydroxy-D-nicotine oxidase gene	117206	117790	585	reverse	147060	147644	585	reverse
References for Supplementary Table 3.
1	Mihasan M, Chiribau C-B, Friedrich T, Artenie V, Brandsch R. An NAD(P)H-Nicotine Blue Oxidoreductase Is Part of the Nicotine Regulon and May Protect Arthrobacter nicotinovorans from Oxidative Stress during Nicotine Catabolism. Appl Environ Microbiol. 2007;73:2479–85.
2	Chiribau CB, Mihasan M, Ganas P, Igloi G, Artenie V, Brandsch R. Final steps in the catabolism of nicotine - Deamination versus demethylation of gamma-N-methylaminobutyrate. Febs J. 2006;273:1528–36.
3	Mihăşan M, Babii C, Aslebagh R, Channaveerappa D, Dupree E, Darie CC. Proteomics based analysis of the nicotine catabolism in Paenarthrobacter nicotinovorans pAO1. Sci Rep. 2018;8:16239.
4	Chiribau CB, Sandu C, Igloi GL, Brandsch R. Characterization of PmfR, the transcriptional activator of the pAO1-borne purU-mabO-folD operon of Arthrobacter nicotinovorans. J Bacteriol. 2005;187:3062–70.
5	Sachelaru P, Schiltz E, Brandsch R. A functional mobA gene for molybdopterin cytosine dinucleotide cofactor biosynthesis is required for activity and holoenzyme assembly of the heterotrimeric nicotine dehydrogenases of Arthrobacter nicotinovorans. Appl Environ Microbiol. 2006;72:5126–31.
6	Cobzaru C, Ganas P, Mihasan M, Schleberger P, Brandsch R. Homologous gene clusters of nicotine catabolism, including a new ω-amidase for α-ketoglutaramate, in species of thre genera of Gram-positive bacteria. Res Microbiol. 2011;162:285–91.
7	Baitsch D, Sandu C, Brandsch R, Igloi GL. Gene cluster on pAO1 of Arthrobacter nicotinovorans involved in degradation of the plant alkaloid nicotine: cloning, purification, and characterization of 2,6-dihydroxypyridine 3-hydroxylase. J Bacteriol. 2001;183:5262–7.
8	Schenk S, Hoelz A, Krau[beta] B, Decker K. Gene structures and properties of enzymes of the plasmid-encoded nicotine catabolism of Arthrobacter nicotinovorans. J Mol Biol. 1998;284:1323–39.
9	Sachelaru P, Schiltz E, Igloi GL, Brandsch R. An alpha/beta-fold C--C bond hydrolase is involved in a central step of nicotine catabolism by Arthrobacter nicotinovorans. J Bacteriol. 2005;187:8516–9.
10	Decker K, Bleeg H. Induction and purification of stereospecific nicotine oxidizing enzymes from Arthrobacter oxidans. Biochim Biophys Acta - Enzymol Biol Oxid. 1965;105:313–24.
11	Freudenberg W, Konig K, Andreesen JR. Nicotine dehydrogenase from Arthrobacter oxidans : A molybdenum-containing hydroxylase. FEMS Microbiol Lett. 1988;52:13–7.
12	Menéndez C, Siebert D, Brandsch R. MoaA of Arthrobacter nicotinovorans pAO1 involved in Mo-pterin cofactor synthesis is an Fe-S protein. FEBS Lett. 1996;391:101–3.
13	Sandu C, Chiribau CB, Brandsch R. Characterization of HdnoR, the transcriptional repressor of the 6-hydroxy-D-nicotine oxidase gene of Arthrobacter nicotinovorans pAO1, and its DNA-binding activity in response to L- and D-nicotine Derivatives. J Biol Chem. 2003;278:51307–15.

## Sheet: supp_table_4
Supplementary Table 4. MEGA BLAST results of different plasmids and contigs against the pAO1 megaplasmid of P. nicotinovorans ATCC 49919
Query	Accession	Max Score	Total Score	Query Cover	E value	Per. Ident	Acc. Len
pNtRootA2-2, Arthrobacter sp. NtRootA2	AP024633.1	1.714e+05	2.965e+05	96%	0.0	99.92%	160561
pNtRootA4, Arthrobacter sp. NtRootA4	AP024635.1	1.881e+05	2.965e+05	96%	0.0	99.93%	160560
pNtRootC7-1, Arthrobacter sp. NtRootC7	AP024638.1	1.881e+05	2.965e+05	96%	0.0	99.93%	160559
pNtRootC45, Arthrobacter sp. NtRootC45	AP024640.1	1.175e+05	2.965e+05	96%	0.0	99.89%	160560
pNtRootD5-1, Arthrobacter sp. NtRootD5	AP024642.1	1.001e+05	2.965e+05	96%	0.0	99.87%	160559
Contig NZ_JAGINZ010000002.1, Paenarthrobacter nicotinovorans strain DSM 420	NZ_JAGINZ010000002.1	2.745e+05	3.086e+05	100%	0.0	100.00%	165142
Contig BMRR01000008.1, Paenarthrobacter nicotinovorans JCM 3874	BMRR01000008.1	2.209e+05	3.073e+05	99%	0.0	100.00%	164931
